# Supplementary material for: Development of a multiplex real-time PCR assay for detection of Mycoplasma pneumoniae, Chlamydiapneumoniae and mutations associated with macrolide resistance in Mycoplasma pneumoniae from respiratory clinical specimens
Source: Springerplus. 2015 Nov 10;4:684. doi: 10.1186/s40064-015-1457-x (PMC4641141; doi:10.1186/s40064-015-1457-x)
Supplement: Supplementary file 1 — 10.1186/s40064-015-1457-x Viral and bacterial samples used to evaluate the analytical specificity of the multiplex real-time PCR. An excel table containing information on the material used to assess the analytical specificity of the multiplex PCR. [file 40064_2015_1457_MOESM1_ESM.xlsx]

## Sheet: Taul1
Table S1 Viral and bacterial samples used to evaluate the analytical specificity of the multiplex real-time PCR
Virus	Source	Type of control		Bacteria	Source	Type of control
Adenovirus	Diagnostic laboratory	Clinical specimen		Bordetella pertussis	ATCC® 8467	Cultivated bacteria
Bocavirus	Diagnostic laboratory	Clinical specimen		Chlamydia pneumoniae	Clinical isolate	Cultivated bacteria
Human adenovirus-1	aATCC® VR1	Cultivated virus		Chlamydia trachomatis, genotype E	Clinical isolate	Cultivated bacteria
Human coronavirus	Diagnostic laboratory	Clinical specimen		group G Streptococcus	ATCC® 12394	Cultivated bacteria
Human coronavirus OC43	ATCC® VR-1558	Cultivated virus		Haemophilus influenzae	cNCTC 8468	Cultivated bacteria
Human metapneumovirus	bZeptoMetrix	Cultivated virus		Moraxella catarrhalis	ATCC® 25238	Cultivated bacteria
Human metapneumovirus	Diagnostic laboratory	Clinical specimen		Mycoplasma genitalium	dGenekam	DNA
Human parainfluenza virus 1	ATCC® VR-94	Cultivated virus		Mycoplasma hominis	Diagnostic laboratory	Clinical isolate
Human parainfluenza virus 2	ATCC® VR-92	Cultivated virus		Mycoplasma pneumoniae M129	ZeptoMetrix, Franklin, MA, USA	DNA
Human parainfluenza virus 3	ATCC® VR93	Cultivated virus		Mycoplasma salivarium	ATCC® qCRM-23064D™	DNA
Human parainfluenza virus 4	ZeptoMetrix	Cultivated virus		Neisseria meningitidis	ATCC® 13072	Cultivated bacteria
Human parainfluenzavirus	Diagnostic laboratory	Clinical specimen		Pseudomonas aeruginosa	eEQA-specimen	Cultivated bacteria
Human rhinovirus 1B	ATCC® VR-1645	Cultivated virus		Streptococcus pneumoniae	ATCC® 49619	Cultivated bacteria
Influenza A virus	Diagnostic laboratory	Clinical specimen		Streptococcus pyogenes	ATCC® 19615	Cultivated bacteria
Influenza A virus (Beij. 353/89)	Diagnostic laboratory	Cultivated virus		Ureaplasma urealyticum	Genekam	DNA
Influenza B virus (Yoma 16/88)	Diagnostic laboratory	Cultivated virus
Picornavirus	Diagnostic laboratory	Clinical specimen		Normal flora from pharyngeal specimens	Diagnostic laboratory	Cultivated bacteria
Respiratory syncytial virus	ATCC® VR-1401	Cultivated virus
Respiratory syncytial virus	Diagnostic laboratory	Clinical specimen
aATCC, American Type Culture Collection: The Global Bioresource Center, Manassas, Virginia, USA
bZeptoMetrix corporation, Franklin, MA, USA
cNCTC, The National Collection of Type Cultures, Public Health England, UK
dGenekam Biotechnology AG, Duisburg, Germany
eEQA = External Quality Assessment
